# Supplementary material for: Atrial AMP-activated protein kinase is critical for prevention of dysregulation of electrical excitability and atrial fibrillation
Source: JCI Insight. 2022 Apr 22;7(8):e141213. doi: 10.1172/jci.insight.141213 (PMC9089788; doi:10.1172/jci.insight.141213)
Supplement: Supplemental table 1 [file jciinsight-7-141213-s182.xls]

## Sheet: Sheet1
Control vs. AMPK dKO Gene List: cutoff -1.3/1.3
Fold change	>=1.3 or <= -1.3
p-value	<=0.05 without FDR control
Number of gene	429
158 Gene over-expressed in AMPK dKO : fold change <= -1.3							271 Gene over-expressed in Control: fold change > 1.3
Probe ID	SYMBOL	Name	p-value	Fold-Change	Fold-Change Description		Probe ID	SYMBOL	Name	p-value	Fold-Change	Fold-Change Description
ILMN_2881296	Tmem66	store-operated calcium entry-associated regulatory factor (Saraf)	0.041378	-2.45006	control down vs test_2		ILMN_1248316	Ptgds	prostaglandin D2 synthase (brain)	6.75095e-08	3.1575	control up vs test_2
ILMN_2879534	Extl1	exostoses (multiple)-like 1	3.34633e-06	-2.21647	control down vs test_2		ILMN_2704429	Doc2g	double C2, gamma	3.84363e-06	3.07938	control up vs test_2
ILMN_2730005	Rpl29	ribosomal protein L29 (Rpl43)	0.00147453	-1.90224	control down vs test_2		ILMN_2677662	Hspb7	heat shock protein family, member 7 (cardiovascular)	0.000647237	3.02744	control up vs test_2
ILMN_1259965	Npy1r	neuropeptide Y receptor Y1 (Npyr; Y1-R)	8.37307e-05	-1.87028	control down vs test_2		ILMN_2625893	Ces3	carboxylesterase 1D	0.00019769	2.9139	control up vs test_2
ILMN_1215877	Extl1	exostoses (multiple)-like 1	1.56558e-06	-1.85429	control down vs test_2		ILMN_2774882	1110005F07Rik	NECAP endocytosis associated 2 (Necap2)	0.000380655	2.8265	control up vs test_2
ILMN_1256676	Ddah1	dimethylarginine dimethylaminohydrolase 1	0.0300852	-1.7493	control down vs test_2		ILMN_2759207	Kcne1	potassium voltage-gated channel, Isk-related subfamily, member 1	0.00642157	2.58078	control up vs test_2
ILMN_1223735	Myh8	myosin, heavy polypeptide 8, skeletal muscle, perinatal (MHCp; Myhsp; Myhs-p; MyHC-pn)	0.00395123	-1.71234	control down vs test_2		ILMN_2667635	Clic6	chloride intracellular channel 6	0.00013858	2.50085	control up vs test_2
ILMN_1237219	Rgs7	regulator of G protein signaling 7	0.0181882	-1.6797	control down vs test_2		ILMN_3006939	Scn10a	sodium channel, voltage-gated, type X, alpha (Nav1.8)	1.41214e-09	2.45745	control up vs test_2
ILMN_1216602	scl000959.1_2	myosin, light polypeptide 1 (Myl1)	0.000104332	-1.66157	control down vs test_2		ILMN_1234100	Bsdc1	BSD domain containing 1	8.45929e-06	2.32951	control up vs test_2
ILMN_2424150	1500017E21Rik		0.00719586	-1.64917	control down vs test_2		ILMN_1220305	D19Bwg1357e	DNA segment, Chr 19, Brigham & Women's Genetics 1357 expressed	1.39266e-07	2.31845	control up vs test_2
ILMN_1223697	Cd44	CD44 antigen (Ly-24; Pgp-1; HERMES)	0.0359392	-1.63815	control down vs test_2		ILMN_1247158	Adprhl1	ADP-ribosylhydrolase like 1	7.22829e-07	2.2746	control up vs test_2
ILMN_2914305	AU021034	family with sequence similarity 216, member B (Fam216b)	0.000732822	-1.62821	control down vs test_2		ILMN_1214375	Gpn2	GPN-loop GTPase 2	5.02902e-05	2.27139	control up vs test_2
ILMN_1216279	Irf6	interferon regulatory factor 6 (mirf6)	0.00203323	-1.62817	control down vs test_2		ILMN_2624504	Mlana	melan-A	2.25195e-06	2.25558	control up vs test_2
ILMN_2682623	Aup1	ancient ubiquitous protein 1*	0.00308171	-1.62171	control down vs test_2		ILMN_2781153	Doc2g	double C2, gamma	2.1678e-06	2.14615	control up vs test_2
ILMN_2636403	Axud1	cysteine-serine-rich nuclear protein 1 (Csrnp1; URAX1; taip-3; CSRNP-1)	0.0133207	-1.61525	control down vs test_2		ILMN_1242354	Scn10a	sodium channel, voltage-gated, type X, alpha (Nav1.8)	2.07647e-07	2.12934	control up vs test_2
ILMN_2737704	Gja4	gap junction protein, alpha 4 (Cx37)	0.00108965	-1.61401	control down vs test_2		ILMN_2786973	Adprhl1	ADP-ribosylhydrolase like 1	9.13314e-06	2.10921	control up vs test_2
ILMN_1237061	Dm15	dystrophia myotonica-protein kinase (Dmpk)	0.000183128	-1.61039	control down vs test_2		ILMN_1234662	Mb	myoglobin	3.47944e-05	2.06437	control up vs test_2
ILMN_2693895	Acta2	actin, alpha 2, smooth muscle, aorta (Actvs; a-SMA; SMalphaA; alphaSMA)	0.000227001	-1.59869	control down vs test_2		ILMN_2746556	Dkk3	dickkopf homolog 3 (Xenopus laevis)	1.52125e-05	2.02068	control up vs test_2
ILMN_2539109	LOC383308	similar to 60S ribosomal protein L29	0.0169606	-1.58227	control down vs test_2		ILMN_2764651	Mt3	metallothionein 3	4.4758e-07	2.00284	control up vs test_2
ILMN_1235329	Etv5	ets variant 5 (ERM)	6.34677e-05	-1.56036	control down vs test_2		ILMN_1215654	D830037I21Rik	weakly similar to RING ZINC FINGER PROTEIN SMRZ [Homo sapiens]	0.00982507	1.97938	control up vs test_2
ILMN_2962958	Nudc	nuclear distribution gene C homolog (Aspergillus)	1.84769e-05	-1.55413	control down vs test_2		ILMN_1224719	LOC665032	ribosomal protein L29 (Gm13841)	0.00261733	1.96866	control up vs test_2
ILMN_1253093	Wasf1	WASP family 1 (Scar; WAVE; WAVE-1)	0.000341166	-1.54949	control down vs test_2		ILMN_1257998	Adprhl1	ADP-ribosylhydrolase like 1	2.20682e-05	1.92881	control up vs test_2
ILMN_2769795	Phkg1	phosphorylase kinase gamma 1	0.00542631	-1.53984	control down vs test_2		ILMN_1229529	Hsd17b7	hydroxysteroid (17-beta) dehydrogenase 7	0.000477575	1.92186	control up vs test_2
ILMN_1213858	Itgb3bp	integrin beta 3 binding protein (beta3-endonexin)	4.25844e-05	-1.53057	control down vs test_2		ILMN_2949021	Aadacl1	neutral cholesterol ester hydrolase 1	0.000151827	1.89929	control up vs test_2
ILMN_1258115	Lrrfip2	leucine rich repeat (in FLII) interacting protein 2	0.000470087	-1.52738	control down vs test_2		ILMN_3139875	Acot1	acyl-CoA thioesterase 1	8.461e-05	1.851	control up vs test_2
ILMN_1243507	Spsb4	splA/ryanodine receptor domain and SOCS box containing 4 (Ssb4; SSB-4)	0.00112325	-1.52575	control down vs test_2		ILMN_3101732	Syngr1	synaptogyrin 1	1.97782e-05	1.84597	control up vs test_2
ILMN_2793946	Csnk1g3	casein kinase 1, gamma 3	2.45487e-05	-1.52155	control down vs test_2		ILMN_1236304	Hamp	hepcidin antimicrobial peptide	0.000382056	1.84545	control up vs test_2
ILMN_2857570	Rpl29	ribosomal protein L29 (Rpl43)	0.00661232	-1.51673	control down vs test_2		ILMN_2622671	Acsl1	acyl-CoA synthetase long-chain family member 1	0.00229433	1.84173	control up vs test_2
ILMN_2663230	Slco3a1	solute carrier organic anion transporter family, member 3a1 (Anr1; MJAM; OATP-D; R75096; Slc21a11)	0.00304578	-1.51067	control down vs test_2		ILMN_2908133	Gja5	Cx40	0.00652292	1.83428	control up vs test_2
ILMN_2497657	Xirp2	xin actin-binding repeat containing 2 (Xin2; Cmya3; Gm352)	0.00158697	-1.50869	control down vs test_2		ILMN_2710159	MGC41689	placenta specific 9a (Plac9a)	0.0124904	1.80661	control up vs test_2
ILMN_2978038	Myh8	myosin, heavy polypeptide 8, skeletal muscle, perinatal (MHCp; Myhsp; Myhs-p; MyHC-pn)	0.0108179	-1.50691	control down vs test_2		ILMN_1260538	Pcdh7	similar to protocadherin 7, isoform c precursor	0.00506797	1.80372	control up vs test_2
ILMN_2593116	Herc1	hect (homologous to the E6-AP (UBE3A) carboxyl terminus) domain and RCC1 (CHC1)-like domain (RLD) 1 (tbl)	0.016653	-1.5051	control down vs test_2		ILMN_2852957	Dkk3	dickkopf homolog 3 (Xenopus laevis)	6.36219e-06	1.78866	control up vs test_2
ILMN_1228470	Pdxp	pyridoxal (pyridoxine, vitamin B6) phosphatase (PLPP)	0.00205492	-1.50091	control down vs test_2		ILMN_2668086	2210408O09Rik	RIKEN cDNA 2210408O09 gene [WITHDRAWN]	8.10646e-08	1.78845	control up vs test_2
ILMN_2605512	Lamb3	laminin, beta 3	0.000539036	-1.4898	control down vs test_2		ILMN_2748875	Fcer1g	Fc receptor, IgE, high affinity I, gamma polypeptide	0.0442416	1.77637	control up vs test_2
ILMN_2593117	Fbxl22	F-box and leucine-rich repeat protein 22	0.00561146	-1.4876	control down vs test_2		ILMN_1225825	LOC100039175	predicted gene 9780 (Gm9780)	0.00326072	1.76114	control up vs test_2
ILMN_2858399	D930001I22Rik	fat storage-inducing transmembrane protein 2 (Fitm2; Fit2)	0.000997201	-1.48485	control down vs test_2		ILMN_2977056	Tnni1	troponin I, skeletal, slow 1	0.000941478	1.75004	control up vs test_2
ILMN_1249578	Sorl1	sortilin-related receptor, LDLR class A repeats-containing (LR11; SorLA; gp250; mSorLA)	0.0305198	-1.48232	control down vs test_2		ILMN_2762925	LOC100046259	similar to Cacna2d2 protein	0.000302886	1.73663	control up vs test_2
ILMN_2926480	Diras2	DIRAS family, GTP-binding RAS-like 2	0.00892159	-1.47505	control down vs test_2		ILMN_1248181	Zbtb7a	zinc finger and BTB domain containing 7a	0.000688696	1.71216	control up vs test_2
ILMN_1237583	Galntl1	UDP-N-acetyl-alpha-D-galactosamine:polypeptide N-acetylgalactosaminyltransferase 16 (Galntl1)	0.0336283	-1.46969	control down vs test_2		ILMN_3028575	Syngr1	synaptogyrin 1	5.03369e-06	1.70042	control up vs test_2
ILMN_2923445	Acta2	actin, alpha 2, smooth muscle, aorta (Actvs; a-SMA; SMalphaA; alphaSMA)	0.00330053	-1.46937	control down vs test_2		ILMN_1235372	Hbb-b1	hemoglobin, beta adult major chain	0.0238696	1.69469	control up vs test_2
ILMN_2655929	Tppp3	tubulin polymerization-promoting protein family member 3 (CGI-38; mmCGM8; Ceacam9)	0.00149961	-1.46827	control down vs test_2		ILMN_2693858	D14Ertd449e	transmembrane protein 254a (Tmem254a)	0.0127571	1.68097	control up vs test_2
ILMN_1250939	Agpat5	1-acylglycerol-3-phosphate O-acyltransferase 5 (lysophosphatidic acid acyltransferase, epsilon) (D8Ertd319e)	0.000132556	-1.46743	control down vs test_2		ILMN_2648967	Arrdc4	arrestin domain containing 4	0.000179899	1.68051	control up vs test_2
ILMN_3114585	Cd44	CD44 antigen (Ly-24; Pgp-1; HERMES)	0.0424874	-1.46064	control down vs test_2		ILMN_2481133	Tnni2	troponin I, skeletal, fast 2	0.000231824	1.67823	control up vs test_2
ILMN_2822131	Hmgcl	3-hydroxy-3-methylglutaryl-Coenzyme A lyase (HL; AW476067)	0.000112816	-1.45425	control down vs test_2		ILMN_2731949	Klf6	Kruppel-like factor 6	0.00193153	1.65671	control up vs test_2
ILMN_2551723	3000003G13Rik	Mus musculus adult male small intestine cDNA	0.000191687	-1.45416	control down vs test_2		ILMN_2908132	Gja5	Cx40	0.00707513	1.65002	control up vs test_2
ILMN_2435360	Myocd	myocardin (Srfcp; BSAC2A)	0.00617253	-1.45137	control down vs test_2		ILMN_3112873	Txnip	thioredoxin interacting protein	0.000115299	1.64247	control up vs test_2
ILMN_1228497	Esrrb	estrogen related receptor, beta (Err2; Errb; Nr3b2; Estrrb)	0.00585342	-1.43954	control down vs test_2		ILMN_2887630	Fabp3	fatty acid binding protein 3, muscle and heart	1.54481e-05	1.64161	control up vs test_2
ILMN_1233848	Copg	coatomer protein complex, subunit gamma 1 (Copg1)	0.000639736	-1.43917	control down vs test_2		ILMN_2770894	Map3k6	mitogen-activated protein kinase kinase kinase 6 (Ask2; MEKK6)	0.00680014	1.63227	control up vs test_2
ILMN_1235647	Sox11	SRY (sex determining region Y)-box 11 (end1)	0.00633797	-1.43916	control down vs test_2		ILMN_1259674	Scd4	stearoyl-coenzyme A desaturase 4 (ACOD4)	0.000453831	1.62281	control up vs test_2
ILMN_2885990	Pdlim3	PDZ and LIM domain 3 (ALP; Actn2lp)	0.0105371	-1.43608	control down vs test_2		ILMN_1246201	Cacna1h	calcium channel, voltage-dependent, T type, alpha 1H subunit (Cav3.2)	0.00253994	1.62156	control up vs test_2
ILMN_1232900	2310001H12Rik	zinc finger protein 932 (Zfp932)	0.000242054	-1.43331	control down vs test_2		ILMN_2973824	Car14	carbonic anhydrase 14	0.000414448	1.61562	control up vs test_2
ILMN_1258159	Slc2a1	solute carrier family 2 (facilitated glucose transporter), member 1 (Glut1)	0.0118671	-1.42455	control down vs test_2		ILMN_2525911	Lrrc10	leucine rich repeat containing 10	0.000114593	1.61537	control up vs test_2
ILMN_2656498	Foxo1	forkhead box O1 (Afxh; FKHR; Fkhr1; Foxo1a)	5.30386e-05	-1.42034	control down vs test_2		ILMN_2643212	Rprm	reprimo, TP53 dependent G2 arrest mediator candidate	6.03537e-06	1.6024	control up vs test_2
ILMN_2773330	Casq1	calsequestrin 1 (CSQ; CSQ1; sCSQ; CSQ-1)	0.0421409	-1.41891	control down vs test_2		ILMN_2695819	Ddit4l	DNA-damage-inducible transcript 4-like (REDD2)	0.0126513	1.60161	control up vs test_2
ILMN_1227722	Tgfb1i1	transforming growth factor beta 1 induced transcript 1 (Hic5; ARA55; TSC-5; hic-5)	0.00243718	-1.41829	control down vs test_2		ILMN_2691641	Gja5	Cx40	0.0151804	1.59823	control up vs test_2
ILMN_2666990	Eef1a2	eukaryotic translation elongation factor 1 alpha 2 (S1; wst; Eef1a; wasted)	0.000495631	-1.41194	control down vs test_2		ILMN_1241168	Dok4	docking protein 4	0.00564348	1.57869	control up vs test_2
ILMN_1231053	Hist2h2aa1	histone cluster 2, H2aa1 (Hist2; H2a-614; H2a-615)	0.0454219	-1.40444	control down vs test_2		ILMN_2821916	Nicn1	nicolin 1	0.00348252	1.57213	control up vs test_2
ILMN_2769777	Msc	musculin (MyoR; bHLHa22)	0.00538693	-1.40303	control down vs test_2		ILMN_2801891	Cygb	cytoglobin (HGb)	0.012412	1.56518	control up vs test_2
ILMN_2746483	Wdr82	WD repeat domain containing 82 (CDW5/WDR82)	0.00195531	-1.40114	control down vs test_2		ILMN_1256019	LOC333331	acyl-Coenzyme A dehydrogenase, medium chain pseudogene (Gm5131)	0.00072358	1.56143	control up vs test_2
ILMN_2754985	Phlda1	pleckstrin homology-like domain, family A, member 1 (Tdag; TDAG51)	0.000341051	-1.39891	control down vs test_2		ILMN_1219978	Appl2	adaptor protein, phosphotyrosine interaction, PH domain and leucine zipper containing 2 (Dip3b)	0.000495064	1.55868	control up vs test_2
ILMN_2862111	Hmgn2	high mobility group nucleosomal binding domain 2 (Hmg17)	0.000199063	-1.39617	control down vs test_2		ILMN_2606667	Ddx6	DEAD (Asp-Glu-Ala-Asp) box polypeptide 6 (p54)	0.0335637	1.55813	control up vs test_2
ILMN_2707207	Hhatl	hedgehog acyltransferase-like (Gup1)	0.00231036	-1.39531	control down vs test_2		ILMN_1227260	Lad1	ladinin 1	0.00840679	1.54662	control up vs test_2
ILMN_2940713	Garnl4	RAP1 GTPase activating protein 2 (Rap1gap2; Gm1561)	0.00490885	-1.3944	control down vs test_2		ILMN_2470131	6720475J19Rik	RIKEN cDNA 6720475J19 gene	0.0153212	1.54376	control up vs test_2
ILMN_1217353	Rfx2	regulatory factor X, 2 (influences HLA class II expression)	0.000537936	-1.39408	control down vs test_2		ILMN_2603834	Htatip2	HIV-1 tat interactive protein 2, homolog (human)	9.21452e-06	1.54268	control up vs test_2
ILMN_2499862	AW228700		7.47558e-05	-1.39013	control down vs test_2		ILMN_1213912	scl000994.1_0	clone:D830048O10 product:SKELETAL MUSCLE LIM-PROTEIN 3 (SLIM 3) (LIM-DOMAIN PROTEIN DRAL) (FOUR AND A HALF LIM DOMAINS PROTEIN 2) (FHL-2)	0.000249133	1.54098	control up vs test_2
ILMN_2722616	Krt14	keratin 14 (K14; Krt1-14; AI626930; Krt-1.14)	0.0495615	-1.38982	control down vs test_2		ILMN_2633457	1110057K04Rik	RIKEN cDNA 1110057K04 gene (LDAH)	0.000361701	1.53997	control up vs test_2
ILMN_1241371	Olfm1	olfactomedin 1 (AMY; Noe1; OlfA; AW742568; Pancortin; Pancortin3)	0.000801575	-1.38277	control down vs test_2		ILMN_1235124	Thsd4	thrombospondin, type I, domain containing 4 (ADAMTSL6)	0.008213	1.5347	control up vs test_2
ILMN_2660505	Igsf1	immunoglobulin superfamily, member 1 (AI747649; mKIAA0364; 5330413N23; 5530402E03; InhBP/p120)	0.0420554	-1.38275	control down vs test_2		ILMN_2788984	Acaa2	acetyl-Coenzyme A acyltransferase 2 (mitochondrial 3-oxoacyl-Coenzyme A thiolase)	0.0051564	1.53299	control up vs test_2
ILMN_1257880	Itga7	integrin alpha 7 ([a]7; alpha7)	0.00344747	-1.38244	control down vs test_2		ILMN_2526498	LOC230765	histone deacetylase 1 pseudogene	0.000146626	1.53073	control up vs test_2
ILMN_2424060	Ace	angiotensin I converting enzyme (peptidyl-dipeptidase A) 1 (CD143)	0.0472555	-1.38179	control down vs test_2		ILMN_1258205	C130022E19Rik	similar to zinc finger protein ZNF126 (fragment) [Homo sapiens]	0.013942	1.53067	control up vs test_2
ILMN_2698052	Ckmt2	creatine kinase, mitochondrial 2 (ScCKmit)	0.0191371	-1.38166	control down vs test_2		ILMN_1213483	Flcn	folliculin	8.02102e-05	1.5262	control up vs test_2
ILMN_2609897	Prss35	protease, serine 35 (P3D9)	0.0289231	-1.37513	control down vs test_2		ILMN_2710139	Ppargc1a	peroxisome proliferative activated receptor, gamma, coactivator 1 alpha (PGC-1)	0.00647893	1.52311	control up vs test_2
ILMN_2604226	Sema5a	sema domain, seven thrombospondin repeats (type 1 and type 1-like), transmembrane domain (TM) and short cytoplasmic domain, (semaphorin) 5A (semF; Semaf)	0.00114351	-1.37408	control down vs test_2		ILMN_2589073	Lrrc10	leucine rich repeat containing 10	0.00049097	1.51894	control up vs test_2
ILMN_2422982	Synpo		0.00517451	-1.37117	control down vs test_2		ILMN_2682279	Gkap1	G kinase anchoring protein 1	0.00386209	1.51501	control up vs test_2
ILMN_1252290	Chd6	chromodomain helicase DNA binding protein 6	0.0492612	-1.37008	control down vs test_2		ILMN_3096012	Ssbp1	single-stranded DNA binding protein 1	0.000242321	1.51025	control up vs test_2
ILMN_2878542	Myl1	myosin, light polypeptide 1 (Mylf; MLC1f; MLC3f)	0.000328197	-1.36957	control down vs test_2		ILMN_2704823	Acaa2	acetyl-Coenzyme A acyltransferase 2 (mitochondrial 3-oxoacyl-Coenzyme A thiolase)	0.00608838	1.51014	control up vs test_2
ILMN_2694782	2410076I21Rik	REC114 meiotic recombination protein (Rec114)	2.11202e-05	-1.36917	control down vs test_2		ILMN_2840213	Cryab	crystallin, alpha B (P23)	0.00191279	1.50345	control up vs test_2
ILMN_3125920	Mast2	microtubule associated serine/threonine kinase 2 (Mtssk; MAST205)	2.75668e-05	-1.36853	control down vs test_2		ILMN_2717765	Ednrb	endothelin receptor type B (ETb)	0.00568017	1.49972	control up vs test_2
ILMN_1219474	6430548M08Rik	RIKEN cDNA 6430548M08 gene	0.03813	-1.36316	control down vs test_2		ILMN_2776283	Tcea3	transcription elongation factor A (SII), 3 (S-II; SII-K1)	0.00437033	1.49956	control up vs test_2
ILMN_2988299	Srf	serum response factor	0.0107259	-1.36249	control down vs test_2		ILMN_2965903	Hdc	histidine decarboxylase	0.00249401	1.49803	control up vs test_2
ILMN_2732401	Abra	actin-binding Rho activating protein (STARS)	0.0378911	-1.3619	control down vs test_2		ILMN_2929906	Nts	neurotensin	0.000269908	1.49746	control up vs test_2
ILMN_2451115	1500001E21Rik		0.00641081	-1.36066	control down vs test_2		ILMN_2419660	mtDNA_ND4L		0.0327907	1.49272	control up vs test_2
ILMN_1255871	Loxl1	lysyl oxidase-like 1	0.0272702	-1.36032	control down vs test_2		ILMN_2892227	Acsl5	acyl-CoA synthetase long-chain family member 5 (ACS2; ACS5)	0.00170133	1.49099	control up vs test_2
ILMN_2728584	Hak-pending	alpha-kinase 2 (Alpk2; Hak; Gm549)	0.000143562	-1.35759	control down vs test_2		ILMN_2443330	Ttr	transthyretin	1.30566e-05	1.48717	control up vs test_2
ILMN_1233402	LOC100045981	similar to synaptotagmin XI [WITHDRAWN]	0.043031	-1.35584	control down vs test_2		ILMN_2593774	1190002H23Rik	regulator of cell cycle (Rgc32)	0.00345069	1.48564	control up vs test_2
ILMN_2511806	Clec16a	C-type lectin domain family 16, member A (curt; mKIAA0350)	0.00315951	-1.35569	control down vs test_2		ILMN_2603837	Htatip2	HIV-1 tat interactive protein 2, homolog (human) (Cc3)	5.04501e-06	1.48414	control up vs test_2
ILMN_2426335	6720477C19Rik		0.049772	-1.35426	control down vs test_2		ILMN_2775123	Cpt2	carnitine palmitoyltransferase 2 (CPTII)	9.31316e-07	1.48224	control up vs test_2
ILMN_3151642	Myocd	myocardin (Srfcp; BSAC2A)	0.0321797	-1.35168	control down vs test_2		ILMN_2655260	Ptp4a3	protein tyrosine phosphatase 4a3 (Prl-3)	0.000108197	1.48046	control up vs test_2
ILMN_2728038	Arhgap24	Rho GTPase activating protein 24	0.000260081	-1.351	control down vs test_2		ILMN_2898958	Hsd3b2	hydroxy-delta-5-steroid dehydrogenase, 3 beta- and steroid delta-isomerase 2	0.0119284	1.47533	control up vs test_2
ILMN_2626294	Pam	peptidylglycine alpha-amidating monooxygenase (PHM)	0.0291408	-1.34969	control down vs test_2		ILMN_2907214	Tcea3	transcription elongation factor A (SII), 3 (S-II; SII-K1)	0.0027597	1.47421	control up vs test_2
ILMN_2667614	Josd2	Josephin domain containing 2	0.00818188	-1.34884	control down vs test_2		ILMN_1246108	Hist1h2ah	histone cluster 1, H2ah	0.0237701	1.47345	control up vs test_2
ILMN_1220131	C630013B14Rik	Mus musculus adult male hippocampus cDNA	0.0180979	-1.34839	control down vs test_2		ILMN_2746283	Mrvi1	MRV integration site 1 (Irag, Ris1)	0.000463334	1.46973	control up vs test_2
ILMN_1223285	Hspa2	heat shock protein 2	0.0205172	-1.34712	control down vs test_2		ILMN_1226919	A330102I10Rik		0.00366144	1.46922	control up vs test_2
ILMN_2874554	Aldh4a1	aldehyde dehydrogenase 4 family, member A1	9.12964e-06	-1.34709	control down vs test_2		ILMN_2588759	Aph1a	anterior pharynx defective 1a homolog (C. elegans)	0.000211753	1.46743	control up vs test_2
ILMN_1213278	Jak1	Janus kinase 1	0.000735203	-1.34676	control down vs test_2		ILMN_2538531	LOC386360	similar to hypothetical protein (LOC386360)	0.046617	1.46644	control up vs test_2
ILMN_2693246	Tgfb1i1	transforming growth factor beta 1 induced transcript 1	0.00191587	-1.34485	control down vs test_2		ILMN_2681583	Npal3	NIPA-like domain containing 3	5.33339e-06	1.46376	control up vs test_2
ILMN_2677339	Cmya5	cardiomyopathy associated 5	0.00923451	-1.34222	control down vs test_2		ILMN_1218890	LOC381140	gene model 1883, (NCBI)	0.00623457	1.45637	control up vs test_2
ILMN_2631869	Muc16	mucin 16	0.0125717	-1.34193	control down vs test_2		ILMN_1220244	Pitx2	paired-like homeodomain transcription factor 2 (Brx1)	0.000624211	1.45553	control up vs test_2
ILMN_1223546	6430571L13Rik	RIKEN cDNA 6430571L13 gene	2.65152e-05	-1.34183	control down vs test_2		ILMN_2741677	Bach1	BTB and CNC homology 1	0.0154484	1.4546	control up vs test_2
ILMN_2697304	Eln	elastin	0.000499037	-1.34168	control down vs test_2		ILMN_3120014	Sri	sorcin (Sor)	1.29926e-05	1.45387	control up vs test_2
ILMN_2724942	Ptgis	prostaglandin I2 (prostacyclin) synthase	0.0209932	-1.34037	control down vs test_2		ILMN_2592709	Ifngr2	interferon gamma receptor 2	5.48365e-05	1.45365	control up vs test_2
ILMN_2695181	Smtn	smoothelin	0.00144236	-1.34007	control down vs test_2		ILMN_1244768	Srprb	signal recognition particle receptor, B subunit	0.000561162	1.45111	control up vs test_2
ILMN_1235230	Pdlim3	PDZ and LIM domain 3	0.0321774	-1.33856	control down vs test_2		ILMN_2674533	Renbp	renin binding protein (Age, Rnbp)	2.22345e-05	1.45048	control up vs test_2
ILMN_2631423	H2-Ab1	histocompatibility 2, class II antigen A, beta 1	0.0288008	-1.33781	control down vs test_2		ILMN_1216085	B230387C07Rik	similar to GAC-1 [Homo sapiens] (AK046455)	0.0139489	1.4492	control up vs test_2
ILMN_2805339	Hspb6	heat shock protein, alpha-crystallin-related, B6	0.0005096	-1.33772	control down vs test_2		ILMN_2768364	D16H22S680E		3.92284e-05	1.44712	control up vs test_2
ILMN_1257333	2310022B05Rik	RIKEN cDNA 2310022B05 gene	0.00262846	-1.33694	control down vs test_2		ILMN_2670271	Rshl2a	radial spoke 3A homolog (Chlamydomonas)	0.00159323	1.44491	control up vs test_2
ILMN_1251494	A630056H20Rik	3 days neonate thymus cDNA, RIKEN full-length enriched library, clone:A630056H20 product:hypothetical protein (AK042081)	0.0314804	-1.3357	control down vs test_2		ILMN_1213609	Txnip	thioredoxin interacting protein	0.000135978	1.44202	control up vs test_2
ILMN_2470039	D930001I22Rik	fat storage-inducing transmembrane protein 2 (Fitm2)	0.0395718	-1.33529	control down vs test_2		ILMN_2775202	Rragd	Ras-related GTP binding D	6.07699e-05	1.44046	control up vs test_2
ILMN_3074952	Copg	coatomer protein complex, subunit gamma 1 (Copg1)	0.0328975	-1.33324	control down vs test_2		ILMN_2480682	Tmem23	sphingomyelin synthase 1 (Mob; Sms1; Sor1)	0.00289281	1.44023	control up vs test_2
ILMN_1229056	D6Wsu176e	family with sequence similarity 3, member C (Fam3c)	0.00454544	-1.33318	control down vs test_2		ILMN_2602257	Tmem68	transmembrane protein 68	0.00387967	1.43895	control up vs test_2
ILMN_1251236	Fbxw8	F-box and WD-40 domain protein 8	0.000224252	-1.33314	control down vs test_2		ILMN_2592779	Klhl9	kelch-like 9	8.55674e-06	1.43793	control up vs test_2
ILMN_1240615	Olfm1	olfactomedin 1	0.00296726	-1.33252	control down vs test_2		ILMN_1258782	Hip2	ubiquitin-conjugating enzyme E2K (Ube2k; Lig; Hip2; Hypg; E2-25k)	6.15896e-06	1.43777	control up vs test_2
ILMN_2678431	Mns1	meiosis-specific nuclear structural protein 1	0.0469852	-1.33246	control down vs test_2		ILMN_1244715	Itgb1bp3	nicotinamide riboside kinase 2 (Nmrk2; Mibp)	0.000242578	1.4362	control up vs test_2
ILMN_1244364	Pnck	pregnancy upregulated non-ubiquitously expressed CaM kinase	0.00128804	-1.33134	control down vs test_2		ILMN_2879195	BC057371	ribosomal modification protein rimK-like family member A (Rimkla; Rimk; NAAGS; NAAGS-II)	0.000472537	1.43528	control up vs test_2
ILMN_2641613	Smarcc1	SWI/SNF related, matrix associated, actin dependent regulator of chromatin, subfamily c, member 1	0.000493021	-1.33089	control down vs test_2		ILMN_2723095	Rapsn	receptor-associated protein of the synapse (Raps; 43kDa; Nraps; rapsyn)	1.15177e-05	1.43465	control up vs test_2
ILMN_2696682	Tcap	titin-cap	0.024532	-1.33055	control down vs test_2		ILMN_1241044	A330057G13Rik	similar to KRUPPEL-RELATED ZINC FINGER PROTEIN F80-L [Mus musculus]	0.0255903	1.4243	control up vs test_2
ILMN_2760963	Dock6	dedicator of cytokinesis 6	0.000291679	-1.32944	control down vs test_2		ILMN_1218264	Vldlr	very low density lipoprotein receptor	0.00127693	1.4194	control up vs test_2
ILMN_2853166	Itgb1bp2	integrin beta 1 binding protein 2	0.0107372	-1.32753	control down vs test_2		ILMN_2956092	Rassf4	Ras association (RalGDS/AF-6) domain family member 4	3.66409e-05	1.41883	control up vs test_2
ILMN_3117381	Fhl1	four and a half LIM domains 1	0.000561139	-1.32599	control down vs test_2		ILMN_1250760	Masp1	clone:A730051H16 product:mannan-binding lectin serine protease 1	0.00784734	1.41754	control up vs test_2
ILMN_1219298	Art4	ADP-ribosyltransferase 4	0.0164357	-1.32429	control down vs test_2		ILMN_2604282	Sfrp1	secreted frizzled-related protein 1 (sFRP-1)	0.00499321	1.41707	control up vs test_2
ILMN_2890515	Nsg2	neuron specific gene family member 2	0.00181243	-1.32335	control down vs test_2		ILMN_2725429	Lsm10	U7 snRNP-specific Sm-like protein LSM10	0.00112898	1.41633	control up vs test_2
ILMN_2771087	Drctnnb1a	family with sequence similarity 126, member A (Fam126a)	0.000599544	-1.3231	control down vs test_2		ILMN_1239117	Hbb-b1	hemoglobin, beta adult major chain	0.00796856	1.41282	control up vs test_2
ILMN_2933357	Tcap	titin-cap	0.0496972	-1.32245	control down vs test_2		ILMN_1224116	Smpdl3a	sphingomyelin phosphodiesterase, acid-like 3A (ASM3A; ASML3; ASML3A)	0.000155344	1.41163	control up vs test_2
ILMN_2514451	Nit1	nitrilase 1	3.52344e-05	-1.32116	control down vs test_2		ILMN_1216452	Hbb-b1	hemoglobin, beta adult major chain	0.0178665	1.4115	control up vs test_2
ILMN_1255510	Lmna	lamin A	0.00552191	-1.32111	control down vs test_2		ILMN_2655058	Fstl4	follistatin-like 4 (SPIG1)	0.000483509	1.41145	control up vs test_2
ILMN_1247348	Ghr	0 day neonate eyeball cDNA, RIKEN full-length enriched library, clone:E130111P21 product:growth hormone receptor (AK053579)	0.00605971	-1.31959	control down vs test_2		ILMN_1240415	LOC234987	similar to microtubule-associated protein 1 light chain 3	6.38304e-06	1.41135	control up vs test_2
ILMN_2772422	Iyd	iodotyrosine deiodinase	0.0018733	-1.31877	control down vs test_2		ILMN_2507725	Lpin1	lipin 1 (fld; Lipin1)	0.000731754	1.40995	control up vs test_2
ILMN_1225370	Wdr92	WD repeat domain 92	0.0383782	-1.31688	control down vs test_2		ILMN_2717613	Cdk2	cyclin-dependent kinase 2	0.00114154	1.40862	control up vs test_2
ILMN_1227579	Acot11	acyl-CoA thioesterase 11	0.00102411	-1.3163	control down vs test_2		ILMN_2727520	Cox8b	cytochrome c oxidase subunit VIIIb (Cox8h; CoxVIII-H)	0.00214806	1.40773	control up vs test_2
ILMN_2650275	1810055G02Rik	RIKEN cDNA 1810055G02 gene	0.00936253	-1.31522	control down vs test_2		ILMN_1227113	Prkaa2	protein kinase, AMP-activated, alpha 2 catalytic subunit	0.00483213	1.40741	control up vs test_2
ILMN_1214255	Cd200	CD200 antigen	0.0337141	-1.31483	control down vs test_2		ILMN_1230546	Clic4	chloride intracellular channel 4 (mitochondrial) (TU-74; mc3s5; D0Jmb3; mtCLIC)	0.00326074	1.40726	control up vs test_2
ILMN_2676127	Scarf2	scavenger receptor class F, member 2	0.000553444	-1.31357	control down vs test_2		ILMN_1238479	Mgst3	microsomal glutathione S-transferase 3 (GST-III)	0.00030405	1.4068	control up vs test_2
ILMN_2717621	Rps15a	ribosomal protein S15A	0.000653487	-1.3133	control down vs test_2		ILMN_2739760	Prelp	proline arginine-rich end leucine-rich repeat (SLRR2A)	0.00361625	1.40451	control up vs test_2
ILMN_2484322	Ank3	ankyrin 3, epithelial	0.00734059	-1.31304	control down vs test_2		ILMN_1212875	Arhgef19	Rho guanine nucleotide exchange factor (GEF) 19 (WGEF)	0.00331853	1.40387	control up vs test_2
ILMN_2625279	Pacrg	PARK2 co-regulated	0.000972467	-1.3125	control down vs test_2		ILMN_2734212	Cd1d1	CD1d1 antigen (Cd1a; Cd1d; CD1.1; Ly-38)	0.00100913	1.40326	control up vs test_2
ILMN_1220309	Cep63	centrosomal protein 63	0.000173314	-1.31159	control down vs test_2		ILMN_2551741	0610010I05Rik	clone:0610010I05 product:NADH dehydrogenase chain 5 (Fragment)	0.0186284	1.40148	control up vs test_2
ILMN_2544003	Rad23a	dult male tongue cDNA, RIKEN full-length enriched library, clone:2310040P19 product:RAD23a homolog (S. cerevisiae) (AK009733)	0.000119343	-1.31143	control down vs test_2		ILMN_3150658	Nme2	NME/NM23 nucleoside diphosphate kinase 2 (NM23B; NM23-H2; nm23-M2)	0.00289832	1.40124	control up vs test_2
ILMN_2909346	Mapkapk3	mitogen-activated protein kinase-activated protein kinase 3	0.0116472	-1.31021	control down vs test_2		ILMN_1240165	Acy3	aspartoacylase (aminoacylase) 3 (AA3; AAIII; Acy-3; HCBP1)	1.74585e-05	1.39968	control up vs test_2
ILMN_2721809	Mapk14	mitogen-activated protein kinase 14	0.0011004	-1.31008	control down vs test_2		ILMN_2688728	Pcyt1a	phosphate cytidylyltransferase 1, choline, alpha isoform (Ctpct; CTalpha; Cctalpha; Cttalpha)	0.0325682	1.39945	control up vs test_2
ILMN_2430422	Gpi1	glucose phosphate isomerase 1	0.00243476	-1.30884	control down vs test_2		ILMN_3156604	Hmgb2	high mobility group box 2 (Hmg2; HMG-2)	0.0031026	1.39751	control up vs test_2
ILMN_2599719	Slc44a2	solute carrier family 44, member 2	0.000824243	-1.30846	control down vs test_2		ILMN_2601336	Tbx20	T-box 20 (Tbx12)	0.0188067	1.39365	control up vs test_2
ILMN_2713285	Fhl1	four and a half LIM domains 1	0.00700811	-1.30839	control down vs test_2		ILMN_2860479	Arpc1b	actin related protein 2/3 complex, subunit 1B (L72; 41kDa; SOP2Hs; p41-ARC)	0.000199884	1.39334	control up vs test_2
ILMN_2430813	Pdlim7	PDZ and LIM domain 7	0.00872511	-1.30824	control down vs test_2		ILMN_2667784	Mospd1		2.05055e-05	1.38966	control up vs test_2
ILMN_1256867	Slc25a26	solute carrier family 25 (mitochondrial carrier, phosphate carrier), member 26	0.00141686	-1.30784	control down vs test_2		ILMN_2961626	Them2	acyl-CoA thioesterase 13	0.000401267	1.3886	control up vs test_2
ILMN_2590034	Ltbp4	latent transforming growth factor beta binding protein 4	0.00272883	-1.30743	control down vs test_2		ILMN_2631663	BC022687	cDNA sequence BC022687	1.48666e-05	1.38837	control up vs test_2
ILMN_1226143	Rabgef1	RAB guanine nucleotide exchange factor (GEF) 1	0.00497468	-1.30735	control down vs test_2		ILMN_2473294	scl0001419.1_32	clone:C630002J01 product:protein kinase, cAMP dependent regulatory, type I, alpha	0.000561156	1.38775	control up vs test_2
ILMN_2716389	Smpd3	sphingomyelin phosphodiesterase 3, neutral	0.00508938	-1.30729	control down vs test_2		ILMN_1234171	Ezh2	enhancer of zeste homolog 2 (Drosophila) (KMT6; Enx-1; Enx1h)	0.0211126	1.38761	control up vs test_2
ILMN_2817864	Ckmt2	creatine kinase, mitochondrial 2	0.046179	-1.30661	control down vs test_2		ILMN_1236941	Csnk2a1-rs3	clone:6030461M12 product:casein kinase II, alpha 1 polypeptide	0.00827113	1.38588	control up vs test_2
ILMN_2699488	Lamb2	laminin, beta 2	0.0484624	-1.30558	control down vs test_2		ILMN_2604494	Podxl	podocalyxin-like (PC; Ly102; Pclp1; PCLP-1)	0.00401382	1.3852	control up vs test_2
ILMN_2821196	Hspa9	heat shock protein 9	0.00609238	-1.30507	control down vs test_2		ILMN_2879196	BC057371	ribosomal modification protein rimK-like family member A (Rimkla; Rimk; NAAGS; NAAGS-II)	0.0012568	1.3844	control up vs test_2
ILMN_1221852	Tmem118	ring finger protein, transmembrane 2 (Rnft2)	0.000476667	-1.30324	control down vs test_2		ILMN_1218223	Pvalb	parvalbumin (PV; Pva; Parv)	0.0172127	1.38366	control up vs test_2
ILMN_1247775	Casq2	calsequestrin 2	0.00624604	-1.30289	control down vs test_2		ILMN_2700344	2310046A06Rik	muscular LMNA-interacting protein (CIP)	0.00122501	1.38316	control up vs test_2
ILMN_2646049	Lrrfip2	leucine rich repeat (in FLII) interacting protein 2	0.000830592	-1.30175	control down vs test_2		ILMN_2455397	1110021J02Rik		0.000388333	1.38264	control up vs test_2
ILMN_2596569	1700113I22Rik	prostaglandin E synthase 3 (cytosolic)-like (Ptges3l)	5.22132e-05	-1.30174	control down vs test_2		ILMN_2623844	Pkp4	plakophilin 4 (Armrp; p0071)	0.0363109	1.38167	control up vs test_2
ILMN_1234672	Ddx17	DEAD (Asp-Glu-Ala-Asp) box polypeptide 17	0.00142333	-1.30084	control down vs test_2		ILMN_2609304	Itgb1	integrin beta 1 (fibronectin receptor beta) (CD29; Fnrb; gpIIa; Gm9863)	0.00541699	1.3807	control up vs test_2
ILMN_1235811	1110032E23Rik	family with sequence similarity 198, member B (Fam198b)	0.0026818	-1.30075	control down vs test_2		ILMN_2987984	S100a13	S100 calcium binding protein A13	0.000258222	1.37914	control up vs test_2
ILMN_1240264	Usp2	ubiquitin specific peptidase 2	0.0192588	-1.30018	control down vs test_2		ILMN_2638114	Ptn	pleiotrophin (OSF; HARP; HBBN; HBNF; Osf1; Osf-1; HB-GAM; HBGF-8)	0.011793	1.37889	control up vs test_2
ILMN_2728889	Sdk1	sidekick cell adhesion molecule 1	0.00975624	-1.30011	control down vs test_2		ILMN_1225712	Iap	intracisternal A particles [WITHDRAWN]	0.040664	1.37866	control up vs test_2
							ILMN_2473274	Prkg1	protein kinase, cGMP-dependent, type I (CGKI; Prkg1b; Gm19690; Prkgr1b)	0.00140653	1.37826	control up vs test_2
							ILMN_2684378	4930534B04Rik	centrosomal protein 128 (Cep128)	9.38913e-06	1.37784	control up vs test_2
							ILMN_2620145	Plcd3	phospholipase C, delta 3	1.18527e-05	1.37753	control up vs test_2
							ILMN_2740152	Chpt1	choline phosphotransferase 1	4.78642e-05	1.37726	control up vs test_2
							ILMN_2727920	Tspo	translocator protein (IBP; PBR; Bzrp; Tspo1)	0.00338418	1.37724	control up vs test_2
							ILMN_2550095	6230425C21Rik	clone:2810005G07 product:RIKEN cDNA 6230425C21 gene	0.00255793	1.37716	control up vs test_2
							ILMN_2521738	2610030H06Rik	VMA21 vacuolar H+-ATPase homolog (S. cerevisiae) (Vma21)	0.00955396	1.37699	control up vs test_2
							ILMN_2727921	Tspo	translocator protein (IBP; PBR; Bzrp; Tspo1)	0.0042501	1.37641	control up vs test_2
							ILMN_1255462	Hbb-b1	clone:2510039D09 product:hemoglobin, beta adult major chain	0.00510082	1.37574	control up vs test_2
							ILMN_1244460	Efna1	ephrin A1 (B61; Efl1; Epl1; Eplg1; Lerk1)	0.0009319	1.37511	control up vs test_2
							ILMN_2545963	Hbb-b1	clone:0910001P14 product:hemoglobin, beta adult major chain	0.00765882	1.37483	control up vs test_2
							ILMN_2606470	Clip4	CAP-GLY domain containing linker protein family, member 4 (Rsnl2)	0.000153965	1.37414	control up vs test_2
							ILMN_2641678	Bdh2	3-hydroxybutyrate dehydrogenase, type 2 (Dhrs6)	0.0141763	1.3727	control up vs test_2
							ILMN_2732816	LOC674135	predicted gene 9574, histocompatibility 2, T region pseudogene (Gm9574)	0.0023529	1.37181	control up vs test_2
							ILMN_2731035	Dhrs7c	dehydrogenase/reductase (SDR family) member 7C (SRP-35)	0.00552687	1.37148	control up vs test_2
							ILMN_2842338	Tbc1d10c	TBC1 domain family, member 10c	1.16595e-05	1.37062	control up vs test_2
							ILMN_2538242	LOC386144	similar to RNP particle component [WITHDRAWN]	0.0220066	1.36858	control up vs test_2
							ILMN_2695035	Pja2	praja 2, RING-H2 motif containing	0.00431557	1.36672	control up vs test_2
							ILMN_2531208	LOC232606	similar to TGF beta-inducible nuclear protein 1 (L-name related LNR42)	2.20419e-05	1.36606	control up vs test_2
							ILMN_2609421	Scgb1c1	secretoglobin, family 1C, member 1 (Ryd5)	0.00093637	1.36373	control up vs test_2
							ILMN_2701851	Ncapd3	non-SMC condensin II complex, subunit D3	0.00037148	1.3633	control up vs test_2
							ILMN_2838308	Fmo1	flavin containing monooxygenase 1	0.000602412	1.36274	control up vs test_2
							ILMN_2748850	Aplnr	apelin receptor (APJ; Agtrl1; msr/apj)	0.00362207	1.3622	control up vs test_2
							ILMN_2476267	H2-D1	histocompatibility 2, D region locus 1	0.000203645	1.35965	control up vs test_2
							ILMN_3051608	Tmem77	DNA-damage regulated autophagy modulator 2 (Dram2)	2.99164e-05	1.35919	control up vs test_2
							ILMN_1258300	Ifngr2	interferon gamma receptor 2 (Ifgt; Ifgr2)	0.000358384	1.35876	control up vs test_2
							ILMN_1237670	Entpd2	ectonucleoside triphosphate diphosphohydrolase 2 (Cd39l1; NTPDase2)	0.0438111	1.3584	control up vs test_2
							ILMN_2915232	Cotl1	coactosin-like 1 (Dictyostelium) (Clp)	2.48151e-06	1.35774	control up vs test_2
							ILMN_2745480	Fgf13	fibroblast growth factor 13 (Fhf2)	0.00212834	1.35671	control up vs test_2
							ILMN_2546905	LOC100044395	similar to RNA binding protein gene with multiple splicing [WITHDRAWN]	0.00516859	1.35489	control up vs test_2
							ILMN_2769064	Sdhb	succinate dehydrogenase complex, subunit B, iron sulfur (Ip)	0.00559552	1.35369	control up vs test_2
							ILMN_2628178	Socs2	suppressor of cytokine signaling 2 (hg; JAB; CIS2; Cish2; SSI-2; SOCS-2)	0.00315925	1.35363	control up vs test_2
							ILMN_2669804	Etfdh	electron transferring flavoprotein, dehydrogenase	0.0186387	1.35321	control up vs test_2
							ILMN_2642418	Mest	mesoderm specific transcript (Peg1)	0.0114745	1.35169	control up vs test_2
							ILMN_1214150	Gng2	guanine nucleotide binding protein (G protein), gamma 2	0.0212752	1.35098	control up vs test_2
							ILMN_2769234	Ntsr2	neurotensin receptor 2 (NT2R; NTRL)	0.0101939	1.35088	control up vs test_2
							ILMN_2462745	H2-D1	histocompatibility 2, D region locus 1	0.000240237	1.34927	control up vs test_2
							ILMN_2625125	Cx3cr1	chemokine (C-X3-C motif) receptor 1	0.000814034	1.34435	control up vs test_2
							ILMN_1221574	BC022713	cDNA sequence BC022713	7.47682e-07	1.34223	control up vs test_2
							ILMN_2877069	Tspo	translocator protein (IBP; PBR; Bzrp; Tspo1)	0.00380605	1.34181	control up vs test_2
							ILMN_2688416	Cd300lg	CD300 antigen like family member G (Clm9; D11Ertd736e)	0.0354825	1.34037	control up vs test_2
							ILMN_1214950	Mef2c	myocyte enhancer factor 2C	0.0103754	1.33902	control up vs test_2
							ILMN_2740151	Chpt1	choline phosphotransferase 1	3.6446e-06	1.33874	control up vs test_2
							ILMN_2826816	Ppox	protoporphyrinogen oxidase	0.000945407	1.33714	control up vs test_2
							ILMN_2714360	Cd34	CD34 antigen	0.00397374	1.33597	control up vs test_2
							ILMN_2592925	Mgll	monoglyceride lipase (Mgl; Magl)	0.00231505	1.33594	control up vs test_2
							ILMN_2543842	2810417K24Rik	clone:2810417K24 product:weakly similar to CHROMOSOME-ASSOCIATED PROTEIN-E HOMOLOG (FRAGMENT) [Arabidopsis thaliana]	0.00536339	1.33506	control up vs test_2
							ILMN_2658815	Tmem98	transmembrane protein 98	0.000898997	1.33492	control up vs test_2
							ILMN_2653871	Scd4	stearoyl-coenzyme A desaturase 4 (ACOD4)	7.21037e-07	1.3338	control up vs test_2
							ILMN_1250956	6330414G02Rik		0.0486552	1.33376	control up vs test_2
							ILMN_1227240	Cdkn2b	cyclin-dependent kinase inhibitor 2B (p15, inhibits CDK4) (p15; MTS2; INK4b; p15INK4b; p15(INK4b))	0.000117872	1.33194	control up vs test_2
							ILMN_2880906	Pdlim2	PDZ and LIM domain 2 (Slim)	0.00171645	1.33179	control up vs test_2
							ILMN_2609504	Lgr6	leucine-rich repeat-containing G protein-coupled receptor 6	1.70621e-05	1.33102	control up vs test_2
							ILMN_1254630	Ptpre	protein tyrosine phosphatase, receptor type, E (PTPe; PTPepsilon; RPTPepsilon)	0.0137915	1.33089	control up vs test_2
							ILMN_2592313	Psenen	presenilin enhancer 2 homolog (C. elegans) (Pen-2)	0.00216336	1.3307	control up vs test_2
							ILMN_2507810	mtDNA_ND5		0.0128713	1.33051	control up vs test_2
							ILMN_2930707	Tcf21	transcription factor 21 (epc; Pod1; Pod-1; bHLHa23; capsulin; epicardin)	0.00529963	1.33025	control up vs test_2
							ILMN_1219656	Tmem160	transmembrane protein 160	0.000838176	1.33017	control up vs test_2
							ILMN_1250709	1810046J19Rik	migration and invasion enhancer 1 (Mien1; Rdx12)	0.0124883	1.32956	control up vs test_2
							ILMN_2542231	LOC382157	similar to matrin cyclophilin (matrin-cyp) [WITHDRAWN]	0.0223225	1.32897	control up vs test_2
							ILMN_1229203	Hbb-b1	clone:2510028J08 product:hemoglobin, beta adult major chain	0.00948118	1.3288	control up vs test_2
							ILMN_1221503	Ccnd1	cyclin D1 (cD1; CycD1; Cyl-1; PRAD1; bcl-1)	0.00234612	1.32869	control up vs test_2
							ILMN_2615259	Limd1	LIM domains containing 1	0.0031881	1.3284	control up vs test_2
							ILMN_2670398	Eif4ebp1	eukaryotic translation initiation factor 4E binding protein 1 (4e-bp1; PHAS-I)	6.84182e-05	1.32799	control up vs test_2
							ILMN_3062267	Acot1	acyl-CoA thioesterase 1 (ACH2; Cte1; CTE-1; CTE-I; D12Ucla1)	0.00808394	1.32797	control up vs test_2
							ILMN_1250663	Asb14	ankyrin repeat and SOCS box-containing 14	1.88815e-06	1.3277	control up vs test_2
							ILMN_1230977	Pgm2	phosphoglucomutase 2 (Pgm1)	0.00273302	1.32617	control up vs test_2
							ILMN_2954474	Enpp2	ectonucleotide pyrophosphatase/phosphodiesterase 2 (ATX; Npps2; Pdnp2; lysoPLD; PD-Ialpha)	0.00873016	1.32617	control up vs test_2
							ILMN_1218235	Gnb3	guanine nucleotide binding protein (G protein), beta 3	7.1025e-05	1.32526	control up vs test_2
							ILMN_2772155	LOC100045780	similar to metalloprotease-disintegrin meltrin beta [WITHDRAWN]	0.0143667	1.32483	control up vs test_2
							ILMN_2669793	Ccnd1	cyclin D1 (cD1; CycD1; Cyl-1; PRAD1; bcl-1)	0.00060096	1.32472	control up vs test_2
							ILMN_2565729	B230386D16Rik	clone:B230386D16 product:3010027A04RIK PROTEIN (FRAGMENT) homolog [Mus musculus]	0.0183938	1.32432	control up vs test_2
							ILMN_2968729	Nqo2	NAD(P)H dehydrogenase, quinone 2 (Ox2; NMO2; Nmor2)	2.01659e-05	1.32359	control up vs test_2
							ILMN_2678421	Pcolce2	procollagen C-endopeptidase enhancer 2 (Pcpe2)	0.040874	1.32344	control up vs test_2
							ILMN_1248382	LOC100045864	histocompatibility 2, Q region locus 7 (H2-Q7; Q9; Ped; Qa7; Qa-2; Qa-7; H-2Q7)	3.6652e-05	1.32311	control up vs test_2
							ILMN_1250303	C730029A08Rik		0.00530338	1.32251	control up vs test_2
							ILMN_2747331	2400010D15Rik	RIKEN cDNA 3110002H16 gene (Mic1)	0.00022322	1.32193	control up vs test_2
							ILMN_1239042	Ankhd1		0.0131731	1.32052	control up vs test_2
							ILMN_2797689	Churc1	churchill domain containing 1 (chch; My015)	0.00297604	1.3204	control up vs test_2
							ILMN_3052430	Cd63	CD63 antigen (ME491; C75951; Tspan30)	0.00167969	1.31999	control up vs test_2
							ILMN_2786763	Rab5a	RAB5A, member RAS oncogene family	0.00190264	1.3194	control up vs test_2
							ILMN_2605004	Ndufb9	NADH dehydrogenase (ubiquinone) 1 beta subcomplex, 9	0.00497506	1.31879	control up vs test_2
							ILMN_2502471	BC023892	family with sequence similarity 46, member A (Fam46a)	0.0258066	1.31861	control up vs test_2
							ILMN_1221787	Tcn2	transcobalamin 2	0.00136362	1.3183	control up vs test_2
							ILMN_2427096	1190002F15Rik		0.0493206	1.31794	control up vs test_2
							ILMN_2682613	Igfbp5	insulin-like growth factor binding protein 5 (IGFBP-5)	0.0410666	1.3147	control up vs test_2
							ILMN_2950286	Ankrd1	ankyrin repeat domain 1 (cardiac muscle) (Alrp; CARP; Crap; MARP1)	0.017349	1.31328	control up vs test_2
							ILMN_2610127	rp9	retinitis pigmentosa 9 (human) (Rp9h; PAP-1)	0.0390373	1.31222	control up vs test_2
							ILMN_2656422	BC028528	cDNA sequence BC028528 (L259)	0.000707455	1.31097	control up vs test_2
							ILMN_2541675	LOC382128	gene model 1131, (NCBI) (Gm1131)	0.022233	1.31036	control up vs test_2
							ILMN_2730926	Lsm12	LSM12 homolog (S. cerevisiae)	0.0175269	1.30997	control up vs test_2
							ILMN_1223244	Hbb-b1	clone:2500004H04 product:hemoglobin, beta adult major chain	0.0224608	1.30922	control up vs test_2
							ILMN_1249378	Bhlhb2	basic helix-loop-helix family, member e40 (CR8; Dec1; Bhlhb2; Clast5; Sharp2; Stra13; Stra14)	0.0128584	1.30893	control up vs test_2
							ILMN_1245907	Tbc1d1	TBC1 domain family, member 1	0.00133305	1.30803	control up vs test_2
							ILMN_2673211	Pfn1	profilin 1	0.000804376	1.30708	control up vs test_2
							ILMN_2781966	Bud31	BUD31 homolog (yeast) (G10; EDG2; EDG-2)	0.00122546	1.30704	control up vs test_2
							ILMN_2910934	Cd52	CD52 antigen (B7; MB7; CLS1; B7-Ag; AI463198; CAMPATH-1)	0.00441887	1.30633	control up vs test_2
							ILMN_1236320	Mpv17	MpV17 mitochondrial inner membrane protein	1.03591e-06	1.3061	control up vs test_2
							ILMN_2791028	App	amyloid beta (A4) precursor protein (Ag; Abpp; Adap; Cvap; Abeta; betaApp)	0.00181804	1.30607	control up vs test_2
							ILMN_2713305	F11r	F11 receptor (JAM; Jcam; JAM-1; JAM-A; Jcam1; Ly106; ESTM33)	0.00365815	1.3053	control up vs test_2
							ILMN_2500276	Ccng1	cyclin G1	0.00482988	1.30469	control up vs test_2
							ILMN_1229517	Ftl1	ferritin light chain 1	0.00268507	1.3044	control up vs test_2
							ILMN_1250988	LOC546006	expressed sequence BB114814	6.50479e-05	1.30425	control up vs test_2
							ILMN_3041839	Pdhb	pyruvate dehydrogenase (lipoamide) beta (C81408; AL024199)	0.000666831	1.30364	control up vs test_2
							ILMN_1245965	LOC100043675	predicted pseudogene 10233, translocase of inner mitochondrial membrane 23 homolog pseudogene (Gm10233)	0.00885591	1.30296	control up vs test_2
							ILMN_3128907	Cd63	CD63 antigen (ME491; C75951; Tspan30)	0.0123134	1.30265	control up vs test_2
							ILMN_2623591	Apbb1	amyloid beta (A4) precursor protein-binding, family B, member 1 (Rir; Fe65)	0.00765463	1.30221	control up vs test_2
							ILMN_2561533	Vps13a	vacuolar protein sorting 13A (yeast) (Chac; Chorein)	0.0224688	1.30207	control up vs test_2
							ILMN_3092415	Hbp1	high mobility group box transcription factor 1	0.00212641	1.30205	control up vs test_2
							ILMN_1249638	Rbbp4	retinoblastoma binding protein 4 (RBAP48; mRbAp48)	0.00255549	1.30134	control up vs test_2
							ILMN_2679386	Gsn	gelsolin (ADF)	0.048785	1.30123	control up vs test_2
							ILMN_3006930	Mospd1	motile sperm domain containing 1	0.000715529	1.30063	control up vs test_2
							ILMN_3111744	Lpin1	lipin 1 (fld; Lipin1)	0.000704685	1.30019	control up vs test_2
